# Supplementary material for: Early Hearing Interventions for Children with Hearing Loss in Africa: A 21-Year Scoping Review (2004–2025)
Source: Children (Basel). 2025 Jun 30;12(7):864. doi: 10.3390/children12070864 (PMC12293405; doi:10.3390/children12070864)
Supplement: Supplementary file 1 [file children-12-00864-s001.zip]

Archive with 1 entries (1 files):
- children-3716209-supplementary.pdf
